# Supplementary material for: Characterisation of phosphorylated nucleotides by collisional and electron‐based tandem mass spectrometry
Source: Rapid Commun Mass Spectrom. 2016 Sep 5;30(19):2155–63. doi: 10.1002/rcm.7701 (PMC5031208; doi:10.1002/rcm.7701)
Supplement: Supplementary file 1 — Supporting info item [file RCM-30-2155-s001.xls]

## Sheet: Protonated AMP
Proposed formula	Theoretical mass (Da)	EID Ion (m/z)	CID Ion (m/z)	EID Error (ppm)	CID Error (ppm)	Proposed Cleavage	Technique
C10H15N5O7P	348.07	348.07	348.07	0.201109	0	Precursor Ion	CID & EID
C7H8N5O	178.072	178.073		1.06698			EID
C6H6N5O	164.057	164.057		0.731454			EID
C6H6N5	148.062	148.062		0.472776			EID
C5H6N5	136.062	136.062	136.062	0	-0.220488	A	CID & EID
C5H5N5	135.054	135.054		0.148089			EID
C5H3N4	119.035	119.035		-0.0840087			EID
C4H5N4	109.051	109.051		-0.275101			EID
C4H4N4	108.043	108.043		-0.277667			EID
PO4H4	98.9842	98.9841		-0.404105		D	EID
C5H5O2	97.0284	97.0284		-0.41225			EID
C4H4N3	94.04	94.0399		-0.425351			EID
C4H2N3	92.0243	92.0243		-0.326001			EID
C3H4N3	82.04	82.0399		-0.365675			EID
C3H3N3	81.0322	81.0321		-0.370223			EID
C3H3N2	67.0291	67.0291		0.149189			EID
C3H2N2	66.0212	66.0213		0.151466			EID
C3HN2	65.0134	65.0134		0.307629			EID
C4H8	56.062	56.0621		1.24862			EID
C2H3N2	55.0291	55.0291		1.27205			EID
C2HN2	53.0134	53.0135		1.50905			EID

## Sheet: Monosodium AMP
Proposed formula	Theoretical mass (Da)	EID Ion (m/z)	CID Ion (m/z)	EID Error (ppm)	CID Error (ppm)	Proposed Cleavage	Technique
C10H14N5O7PNa	370.052	370.052	370.052	-0.0810696	-0.783673	Precursor Ion	CID & EID
C10H11O3N5Na	272.075	272.076	272.075	0.955617	-0.330791	C	CID
C10H12O3N5	250.093	250.094	250.093	1.0796	-0.359865	C	CID & EID
C5H9O7PNa	234.998	234.998	234.998	1.10639	-0.0425536	B	CID & EID
C5H8O7PNa	233.99	233.99		1.19663		B	EID
C5H7O6PNa	216.987	216.987		0.921713		B	EID
C4H8O6PNa	205.995	205.995		1.01944			EID
C3H7O6PNa	192.987	192.987		0.67362			EID
C8H7O2N2Na	186.04	186.039		-6.55773			EID
C3H7O5PNa	176.992	176.992		0.621496			EID
C3H6O5PNa	175.985	175.985		0.511409			EID
C3H5O5PNa	174.977	174.977		0.571505			EID
C6H6ON5	164.057	164.057		0.426682			EID
C2H5O5PNa	162.977	162.977		0.429509			EID
C5H5N5Na	158.044	158.044	158.044	0.379642	-0.506189	A	CID & EID
C5H6N5	136.062	136.062		0.146992		A	EID
C5H5N5	135.054	135.054		0.0740445			EID
CH4O4PNa	133.974	133.974		0.149283			EID
PH3O4Na	120.966	120.966		0.0826678		D	EID
C5H4O2Na	119.01	119.01		0.0840263		BC	EID
C4H4N4	108.043	108.043		0			EID
PO3HNa	102.956	102.956		0		K	EID
C5H5O2	97.0284	97.0284		-0.103063			EID
C5H5O	81.0335	81.0335		0.246812			EID
C6H6	78.0464	78.0464		0.384387			EID
C4H9	57.0699	57.07		2.10269			EID
C4H8	56.062	56.0622		2.31886			EID
C4H7	55.0542	55.0544		2.36131			EID

## Sheet: Disodium AMP
Proposed formula	Theoretical mass (Da)	EID Ion (m/z)	CID Ion (m/z)	EID Error (ppm)	Recal CID Error (ppm)	Proposed Cleavage	Technique
C10H13N5O7PNa2	392.034	392.034	392.034	-0.025508	0.357112	Precursor Ion	CID & EID
C10H11O6N5PNa2	374.024	374.024	374.024	0.106945	-0.294099	-H2O	CID & EID
C5H6O6PNa2	238.969	238.969		0.292925			EID
C3H4O5PNa2	196.959	196.959		0.761581			EID
C2H4O5PNa2	184.959	184.959		0.162198			EID
C5H4N5Na2	180.026	180.026		0.277738			EID
C6H6ON5	164.057	164.057		0.182864			EID
CH3O4PNa2	155.956	155.956		0.0641207		L	EID
PO4H2Na2	142.948	142.948		0		D	EID
PO4HNa2	141.94	141.94		0		D	EID
C5H6N5	136.062	136.062		0.073496		A	EID
PO3HNa2	125.945	125.945		-0.0793995		K	EID
PO3Na2	124.938	124.937		-0.08004		K	EID
PH3O4Na	120.966	120.966		-0.0826678		D	EID
C5H5O2	97.0284	NP		#VALUE!			EID
C6H6	78.0464	78.0464		0.512516			EID
C5H10	70.0777	70.0777		0.713494			EID
C4H9	57.0699	57.07		1.92746			EID
C4H8	56.062	56.0622		2.31886			EID
C4H7	55.0542	55.0544		2.36131			EID

## Sheet: Protonated ADP
Proposed formula	Theoretical mass (Da)	EID Ion (m/z)	CID Ion (m/z)	EID Error (ppm)	Recal CID Error (ppm)	Proposed Cleavage	Technique
C10H16N5O10P2	428.037	428.036	428.037	-1.56529	-0.397162	Precursor Ion	CID & EID
C10H15O7N5P	348.07	348.071	348.07	1.23538	-0.201109	E	CID & EID
C10H13O6N5P	330.06		330.06		-0.424166	E	CID
C10H11O3N5	249.086	249.086		0.88323		C	EID
C10H10O2N5	232.083	232.083	232.083	0.732497	-0.0430881	C	CID & EID
C7H8O2N5	194.067	194.067		0.309171			EID
P2O7H5	178.951	178.951		0.39117		D	EID
C7H8ON5	178.072	178.072		0.336942			EID
C7H7ON5	177.065	177.065		0.282383			EID
C6H6ON5	164.057	164.057		0.182864			EID
P2O6H3	160.94	160.94		0.24854		K	EID
C6H6N5	148.062	148.062		0.135079			EID
C5H6N5	136.062	136.062		0.073496		A	EID
C5H5N5	135.054	135.054		0		A	EID
C5H5N4	121.051	121.051		-0.0826099			EID
C5H3N4	119.035	119.035		-0.0840087			EID
C4H5N4	109.051	109.051		-0.0917003			EID
C4H4N4	108.043	108.043		-0.185111			EID
PO4H4	98.9842	98.9842		-0.101026			EID
C5H5O2	97.0284	97.0284		-0.206125			EID
C4H4N3	94.04	94.04		-0.106338			EID
C4H2N3	92.0243	92.0243		-0.108667			EID
C3H4N3	82.04	82.04		0			EID
C3H3N3	81.0322	81.0321		-0.123408			EID
C3H3N2	67.0291	67.0291		0.447567			EID
C3H2N2	66.0212	66.0213		0.454399			EID
C3HN2	65.0134	65.0135		0.615258			EID
C2H4N2	56.0369	56.037		1.24918			EID
C2H3N2	55.0291	55.0291		1.27205			EID

## Sheet: Monosodium ADP
Proposed formula	Theoretical mass (Da)	EID Ion (m/z)	CID Ion (m/z)	EID Error (ppm)	Recal CID Error (ppm)	Proposed Cleavage	Technique
C10H15N5O10P2Na	450.019	450.019	450.019	0	0.17777	Precursor Ion	CID & EID
C10H12O6N5PNa	352.042		352.041		-0.9942		CID
C5H10O10P2Na	314.964		314.964		0.0317496	B	CID
C5H9O10P2Na	313.956	313.957		0.859992			EID
C5H8O9P2Na	296.954	296.954	296.954	0.875558	0		EID
C4H9O9P2Na	285.961	285.962		0.874244			EID
C3H8O9P2Na	272.954	272.954		0.842634			EID
C4H7O8P2Na	267.951	267.951		0.634445			EID
C3H7O8P2Na	255.951	255.951		0.66419			EID
C3H6O8P2Na	254.943	254.943		0.745265			EID
C10H12O3N5	250.093	250.094	250.093	0.639761	-0.119955	C	EID
C2H6O8P2Na	242.943	242.943		0.535105			EID
C5H9O7PNa	234.998	234.998		0.638304		BE	EID
C2H6O7P2Na	226.948	226.948		0.616881			EID
C5H7O6PNa	216.987	216.987	216.987	0.506942	0.0460857	BF	EID
CH5O7P2Na	213.94	213.94		0.560904		L	EID
P2O7H4Na	200.932	200.932	200.932	0.0995359	-0.24884	D	EID
P2O7H3Na	199.925	199.925		0.300113			EID
C5H5O5PNa	198.977	198.977		0.452314			EID
P2O6H2Na	182.922	182.922		0.382677		K	EID
C7H8ON5	178.072	178.072		0.224628			EID
C6H6ON5	164.057	164.057		0.182864			EID
C2H5O5PNa	162.977	162.977		0.245434			EID
C5H5N5Na	158.044	158.044		0.126547		A	EID
C6H6N5	148.062	148.062		0.202618			EID
C2H3PO4Na	144.966	144.966		0.0689816			EID
C5H6N5	136.062	136.062		0.073496		A	EID
C5H5N5	135.054	135.054		0		A	EID
PO4H3Na	120.966	120.966		-0.0826678			EID
C5H4O2Na	119.01	119.01		-0.0840263			EID
C4H4N4	108.043	108.043		-0.185111			EID
PO3HNa	102.956	102.956		0.388517			EID
C5H5O2	97.0284	97.0284		-0.206125		BC	EID
C5H5O	81.0335	81.0335		-0.123406			EID
C6H6	78.0464	78.0464		0			EID
C4H4O	68.0257	68.0257		0.294007			EID
C4H8	56.062	56.0621		1.07024			EID

## Sheet: Disodium ADP
Proposed formula	Theoretical mass (Da)	EID Ion (m/z)	CID Ion (m/z)	EID Error (ppm)	Recal CID Error (ppm)	Proposed Cleavage	Technique
C10H14N5O10P2Na2	472.001	472	472.001	-0.190678	0.550847	Precursor Ion	CID & EID
C10H11O6N5PNa2	374.024	374.024	374.024	0.802088	-0.454517	F	CID & EID
C5H9O10P2Na2	336.946	336.946	336.946	0.237427	0.089035	B	CID & EID
C5H7O9P2Na2	318.936	318.936	318.936	0.125417	0	B	CID & EID
C3H6O8P2Na2	277.933	277.933		0.323819			EID
C2H5O8P2Na2	264.925	264.925		0.188733			EID
C5H6O6PNa2	238.969	238.969	238.969	0.167386	-0.292925	BF	EID
CH4O7P2Na2	235.922	235.922		0.0423869		L	EID
P2O7H3Na2	222.914	222.914	222.914	0.134581	-0.493463	D	CID & EID
P2O7H2Na2	221.907	221.907		0			EID
C5H4O5PNa2	220.959	220.959		0			EID
P2O6HNa2	204.904	204.904		0.0976068		K	EID
C3H4O5PNa2	196.959	196.959		0			EID
C2H2O4PNa2	166.948	166.948		0.119798			EID
C5H5N5Na	158.044	158.044		0.189821			EID
PO4H2Na2	142.948	142.948		0			EID
PO4HNa2	141.94	141.94		-0.140904			EID
C5H6N5	136.062	136.062		-0.220488		A	EID
PO3Na2	124.938	124.937		-0.16008		H	EID
PO4H3Na	120.966	120.966		-0.165336		G	EID
C6H6	78.0464	78.0464		0			EID
C5H10	70.0777	70.0777		0.285397			EID
C4H8	56.062	56.0621		1.07024			EID

## Sheet: Trisodium ADP
Proposed formula	Theoretical mass (Da)	EID Ion (m/z)	CID Ion (m/z)	EID Error (ppm)	Recal CID Error (ppm)	Proposed Cleavage	Technique
C10H13N5O10P2Na3	493.983	493.983	493.983	0.242924	0.809745	Precursor Ion	CID & EID
C10H11N5O9P2Na3	475.972		475.972		0.861395	-H20	CID
C10H11O6N5PNa2	374.024	374.024	374.024	-0.0267363	0.267363	F	CID & EID
P2O7H2Na3	244.896	244.896		0.408336		D	EID
P2O6Na3	226.886	226.886		0.3526		K	EID
C5H4N5Na2	180.026	180.026		0.166643		A	EID
PO4HNa3	164.93	164.93		0.181895		G	EID
PO4H2Na2	142.948	142.948		0.139911		G	EID
PO3Na2	124.938	124.938		0		H	EID
C6H6	78.0464	78.0464		0.256258			EID
C5H10	70.0777	70.0777		0.428096			EID
C4H9	57.0699	57.0699		1.05134			EID
C4H8	56.062	56.0621		1.24862			EID
C4H7	55.0542	55.0543		1.27147			EID

## Sheet: Protonated ATP
Proposed formula	Theoretical mass (Da)	EID Ion (m/z)	CID Ion (m/z)	EID Error (ppm)	Recal CID Error (ppm)	Proposed Cleavage	Technique
C10H17N5O13P3	508.003	508.002	508.003	-2.57872	0.137794	Precursor Ion	CID & EID
C10H16O10N5P2	428.037	428.038	428.037	2.10262	-0.163537	O	CID & EID
C10H14O9N5P2	410.026	410.027	410.026	2.1462	0.0487774	O	CID & EID
C10H15O7N5P	348.07	348.071	348.07	1.43649	0.0287298	E	CID & EID
C10H13O6N5P	330.06		330.06		0.181785		CID
P3O10H6	258.917	258.917		1.12005		D	EID
C10H11O3N5	249.086	249.086		1.20441			EID
C10H10O2N5	232.083	232.083	232.083	0.904849	0.689409		CID & EID
C9H4O3N4	216.028	216.028		2.49968			EID
C5H5O2N5P	198.018	198.018		0.555506			EID
C7H8O2N5	194.067	194.067		0.721399			EID
C8H8ON5	190.072	190.072		0.789173			EID
P2O7H5	178.951	178.951		0.614695		G	EID
C7H8ON5	178.072	178.072		0.617726			EID
C7H7ON5	177.065	177.065		0.564766			EID
C6H7ON5	165.065	165.065		0.484659			EID
C6H6ON5	164.057	164.057		0.426682			EID
C7H8N5	162.077	162.078		0.55529			EID
P2O6H3	160.94	160.94		0.434945		H	EID
C6H8N5	150.077	150.077		0.399794			EID
C6H7N5	149.07	149.07		0.402497			EID
C6H6N5	148.062	148.062		0.405236			EID
C5H6N5	136.062	136.062		0.073496		A	EID
C5H5N5	135.054	135.054		0.222133			EID
C6H5N4	133.051	133.051		0.225478			EID
C5H3N4	119.035	119.035		0.168017			EID
C5H6O3	114.031	114.031		0		BC	EID
C4H4N4	108.043	108.043		0.0925557			EID
C4H3N4	107.035	107.035		0.186854			EID
PO4H4	98.9842	98.9842		0.101026			EID
PO4H3	97.9763	97.9764		0.102065		I	EID
C5H5O2	97.0284	97.0284		0.103063		BC	EID
C4H4N3	94.04	94.04		0.212676			EID
C4H2N3	92.0243	92.0243		0.217334			EID
C3H4N3	82.04	82.04		0.365675			EID
C3H3N3	81.0322	81.0322		0.370223			EID
C3H2N3	80.0243	80.0244		0.499848			EID
C6H6	78.0464	78.0464		0.512516			EID
C5H10	70.0777	70.0778		0.998891			EID
C4H5O	69.0335	69.0336		1.014			EID
C3H3N2	67.0291	67.0292		1.19351			EID
C3H2N2	66.0212	66.0213		1.21173			EID
C3HN2	65.0134	65.0135		1.38433			EID
C4H9	57.0699	57.07		2.10269			EID
C4H8	56.062	56.0622		2.31886			EID
C2H3N2	55.0291	55.0292		2.54411			EID
C2HN2	53.0134	53.0136		3.0181			EID

## Sheet: Monosodium ATP
Proposed formula	Theoretical mass (Da)	EID Ion (m/z)	CID Ion (m/z)	EID Error (ppm)	Recal CID Error (ppm)	Proposed Cleavage	Technique
C10H16N5O13P3Na	529.985	529.984	529.985	-2.13214	-0.283027	Precursor Ion	CID & EID
C5H11O13P3Na	394.93		394.93		-0.202567	J	CID
C5H10O13P3Na	393.923	393.923		1.11697		B	EID
C5H9O12P3Na	376.92	376.92	376.92	1.1143	-0.132654		CID & EID
C4H10O12P3Na	365.928	365.928		0.956473		B	EID
C3H8O11P3Na	335.917	335.918		1.01215			EID
C2H7O11P3Na	322.909	322.91		0.99099			EID
C5H10O10P2Na	314.964	314.964		0.92074		BO	EID
C2H7O10P3Na	306.914	306.915		0.912306			EID
C5H8O9P2Na	296.954	296.954	296.953	0.841882	-1.07761	JB	CID & EID
CH6O10P3Na	293.907	293.907		0.884635		L	EID
P3H5O10Na	280.899	280.899	280.899	0.2848	-0.1068	D	CID & EID
P3O9H3Na	262.888	262.888		0.76078			EID
C10H12O3N5	250.093	250.094	250.093	0.559791	-0.279895	K	CID & EID
C2H6O8P2Na	242.943	242.943		0.576267		C	EID
C5H9O7PNa	234.998	234.998		0.680857			EID
C10H10O2N5	232.083	232.083		0.258528			EID
C2H6O7P2Na	226.948	226.948		0.484692			EID
C5H7O6PNa	216.987	216.987		0.460857		BF	EID
CH5O7P2Na	213.94	213.94		0.514162			EID
P2O7H4Na	200.932	200.933		0.298608		G	EID
P2O7H3Na	199.925	199.925		0.350132			EID
C5H5O5PNa	198.977	198.977		0.3518			EID
P2O6H2Na	182.922	182.922		0.382677			EID
P2O7H5	178.951	178.951		0.167644			EID
C7H8ON5	178.072	178.072		0.224628		G	EID
C3H5O5PNa	174.977	174.977		0.171451			EID
C6H6ON5	164.057	164.057		0.121909			EID
C6H8O4N	158.045	158.044		-6.64369			EID	This is C5H5N5Na (0.1 ppm) - Shows Na on amino purine
C6H6N5	148.062	148.062		0.0675394			EID
C5H6N5	136.062	136.062		0		A	EID
C5H5N5	135.054	135.054		-0.0740445		A	EID
PO4H3Na	120.966	120.966		-0.0826678			EID
PO4H2Na	119.958	119.958		-0.0833623			EID
C5H3N4	119.035	119.035		0			EID
C5H4O2Na	119.01	119.01		-0.0840263			EID
C4H4N4	108.043	108.043		-0.0925557		N	EID
PO3HNa	102.956	102.956		-0.0971293		I	EID
PO4H3	97.9763	97.9763		0			EID
C5H5O2	97.0284	97.0284		-0.103063			EID
C4H4N3	94.04	94.04		-0.106338			EID
C3H4N3	82.04	82.04		0.121892			EID
C5H5O	81.0335	81.0335		0.123406			EID
C6H6	78.0464	78.0464		0.384387			EID
C5H10	70.0777	70.0777		0.713494			EID
C4H4O	68.0257	68.0257		0.735017			EID
C3H3N2	67.0291	67.0291		0.895134			EID
C3H2N2	66.0212	66.0213		0.757332			EID
C4H9	57.0699	57.07		1.75224			EID
C4H8	56.062	56.0622		1.96211			EID
C4H7	55.0542	55.0543		1.99803			EID
C4H6	54.0464	54.0214		-462.936			EID	This is C2H2N2 (2.4 ppm)

## Sheet: Disodium ATP
Proposed formula	Theoretical mass (Da)	EID Ion (m/z)	CID Ion (m/z)	EID Error (ppm)	Recal CID Error (ppm)	Proposed Cleavage	Technique
C10H15N5O13P3Na2	551.967	551.964	551.967	-4.76478	0.108702	Precursor Ion	CID & EID
C10H11O11N5P3Na	492.956	492.955		-2.23144			EID
C10H12O9N5P2Na2	453.99	453.991	453.99	2.68728	0.0660807	J	CID & EID
C5H10O13P3Na2	416.912	416.913	416.912	2.15873	-0.0239859	B	CID & EID
C5H9O13P3Na2	415.905	415.905		1.99565			EID
C5H8O12P3Na2	398.902	398.903	398.902	1.85509	0.100275	B	CID & EID
C4H9O12P3Na2	387.91	387.91		1.77876			EID
C3H8O12P3Na2	374.902	374.903		1.94718			EID
C10H11O6N5PNa2	374.024	374.024		1.76459			EID
C3H7O11P3Na2	357.899	357.9		1.73233			EID
C2H6O11P3Na2	344.891	344.892		1.56571			EID
C5H9O10P2Na2	336.946	336.947		1.98845			EID
C2H6O10P3Na2	328.896	328.897		1.70266			EID
C5H7O9P2Na2	318.936	318.936		1.63042		JB	EID
CH5O10P3Na2	315.889	315.889		1.45621		L	EID
P3O10H4Na2	302.881	302.881	302.881	0.198098	-0.0660326	D	CID & EID
P3O10H3Na2	301.873	301.873		1.32506			EID
C5H5O8P2Na2	300.925	300.925		1.42893			EID
P3O9H3Na2	285.878	285.878		1.11936		K	EID
P3O9H2Na2	284.87	284.87		1.05311		K	EID
P3O10H5Na	280.899	280.899		1.2816			EID
C3H5O8P2Na2	276.925	276.925		1.15555			EID
C2H5O8P2Na2	264.925	264.925		1.24564			EID
P3O9H3Na	262.888	262.889		1.21725			EID
C5H8O7PNa2	256.98	256.98		0.739358			EID
C10H12O3N5	250.093	250.094		0.959641		C	EID
C2H3O7P2Na2	246.914	246.915		0.890997			EID
C5H6O6PNa2	238.969	238.969		0.962467			EID
CH4O7P2Na2	235.922	235.922		0.720576			EID
P2O7H3Na2	222.914	222.915		0.717764		G	EID
P2O7H2Na2	221.907	221.907		0.766088		G	EID
P2O6H2Na2	205.912	205.912		0.922726		H	EID
P2O6HNa2	204.904	204.904		0.536837		H	EID
P2O7H4Na	200.932	200.933		0.696752		G	EID
C3H4PO5Na2	196.959	196.959		0.558493			EID
C7H8ON5	178.072	178.072		0.449256			EID
C2H2PO4Na2	166.948	166.948		0.299494			EID
C6H6ON5	164.057	164.057		0.243818			EID
C5H5N5Na	158.044	158.044		0.253095		A	EID
C6H6N5	148.062	148.062		0.472776			EID
PO4H2Na2	142.948	142.948		0.139911		I	EID
PO4HNa2	141.94	141.94		0.140904			EID
C5H6N5	136.062	136.062		0.073496		A	EID
C5H5N5	135.054	135.054		0.0740445			EID
PO3Na2	124.938	124.938		0		N	EID
PO4H3Na	120.966	120.966		0			EID
C5H3N4	119.035	119.035		0			EID
PO2Na2	108.943	108.943		0			EID
C4H4N4	108.043	108.043		-0.0925557			EID
C5H5O2	97.0284	97.0284		-0.103063		I	EID
C3H4N3	82.04	82.04		0.121892			EID
C5H5O	81.0335	81.0335		0.123406			EID
C6H6	78.0464	78.0464		0.384387			EID
C5H10	70.0777	70.0777		0.713494			EID
C3H3N2	67.0291	67.0291		0.895134			EID
C3H8N	58.0651	58.0652		1.37776			EID
C4H9	57.0699	57.07		1.75224			EID
C4H8	56.062	56.0622		1.96211			EID
C4H7	55.0542	55.0543		1.99803			EID
C4H6	54.0464	54.0465		2.40534			EID

[truncated: 1 more sheets: Trisodium ATP]
